# Supplementary material for: A systematic review and meta-analysis of blood level of MCP-1/CCL-2 in severe and uncomplicated malaria
Source: Sci Rep. 2024 Nov 20;14:28738. doi: 10.1038/s41598-024-80201-y (PMC11579328; doi:10.1038/s41598-024-80201-y)
Supplement: Supplementary file 2 — Supplementary Material 2 [file 41598_2024_80201_MOESM2_ESM.xlsx]

## Sheet: Sheet1
Table S2. Details of included studies
No.	Authors	Study design	Study location (Year)	Publication year	Participants (number)	Type of malaria (i.e., uncomplicated, severe)	Number of participants	Plasmodium spp.	Mean age	Age range (years)	Qualitative data of MCP-1	MCP-1 (mean±SD or median±IQR, pg/mL)	Parasite density	Method for malaria detection	Method for MCP-1 detection	Blood samples for MCP-1 detection
1	Abrams et al., 2003	Cross-sectional study	Malawi (1998-2000)	2003	Pregnant women (537)	Not specified	537	P. falciparum	Not specified	Pregnant women	No diffrence in MCP-1 levels between malaria nfected and uninfected individuals.	Malaria infected (67): 1.34 (0.83–1.59), Uninfected (308): 1.20 (0.40–1.59)	Not specified	Microscopic method	ELISA Capture and biotinylated detection Abs against each cytokine (R&D Systems),	Plasma
2	Armah et al., 2007	Case-control study	Ghana (2005)	2007	Cerebral malaria (9), severe malarial anemia (5), non-malaria deaths/non-malarial controls (5)	Severe malaria	19	P. falciparum	Cerebral malaria (9): 61.2±3.1 months, severe malarial anemia (5): 14.6±1.2 months, non-malaria deaths/non-malarial controls (5): 79.0 ±4.3 months	Children	No difference in MCP-1 levels between cerebral malaria, severe malarial anemia, and non-malarial controls.	Not specified	Cerebral malaria (9): 51,604±9,468, severe malarial anemia (5): 195,003±23,613, non-malaria deaths/non-malarial controls (5): 0	Microscopic method	Commercially available multiplex colorimetric beadbased cytokine immunoassay coupled with the Luminex™ system (Austin, TX) and human-specific bead sets (BioRad, San Diego, CA)	Serum
3	Berg et al., 2014	Cross-sectional study	Mozambique (2011-2012)	2014	Patients with malaria (131), healthy controls (56)	Severe malaria/uncomplicated malaria	187	P. falciparum (131), mixed P. falciparum/P. vivax infections (1), mixed P. falciparum/P. malariae infections	Patients with malaria (131): 38 (range 18–79 years), healthy controls (56): 26 (range 18–56 years)	Adults (>18 years)	1. A significantly higher MCP-1 levels was observed in malaria patients compared to healthy controls. 2. No difference in MCP-1 levels between severe malaria and non-malarial controls.	Patients with malaria (129): 41 (18-152), severe malaria (84): 53 (21-160), uncomplicated malaria (45): 33 (14-100), healthy controls (52): 9 (6-16)	Not specified	Microscopic method/RDT/PCR	Multiplex cytokine assay (Bio-Plex Human Cytokine 27-Plex Panel; Bio-Rad Laboratories Inc., Hercules, CA, USA)	Plasma
4	Boström et al., 2012 (a)	Cross-sectional study	Mali (2008)	2012	Uninfected Dogon (20), Infected Dogon (20), Uninfected Fulani (23), Infected Fulani (14)	Symptomatic malaria/asymptomatic infections	77	P. falciparum	Uninfected Dogon (20): 6.35, Infected Dogon (20): 6.70, Uninfected Fulani (23): 6.44, Infected Fulani (14): 4.50 years	Children (2-10 years)	1. No difference in MCP-1 levels between malaria patients and non-malarial controls (Dogon). 2. No difference in MCP-1 between malaria patients and non-malarial controls (Fulani).	Not specified	Infected Dogon (20):13692 (575-48625), Infected Fulani (14): 27537 (100-122000)	Microscopic method	Cytometric bead array (CBA) (BD Biosciences, San Diego, CA, USA)	Plasma
5	Boström et al., 2012 (b)	Cohort study	Tanzania (2008-2010)	2012	Pregnant women with a gestational age ≤ 24 weeks (121): malaria infected (42), malaria uninfected (79)	Not specified	121	P. falciparum	Pregnancy women: malaria infected (42): 24±5.3, malaria uninfected (79): 24±5.3	Not specified	1. A significantly higher MCP-1 levels in infected women compared to uninfected women ((Primigravid, Secondigravid). 2. No difference in MCP-1 levels between infected women compared to uninfected women (Multigravid).	Not specified	Pregnancy women: malaria infected (42): 27969.2 (39.5–390749±17132.4)	Microscopic method/RDT	Cytometric bead arrays (CBA, BD Biosciences, San Diego, CA, USA)	Plasma
6	Bouyou-Akotet et al., 2004	Case-control study	Gabon	2004	Pregnant women who had had uncomplicated pregnancies (30): P. falciparum-infected (10), uninfected (20)	Not specified	30	P. falciparum	Not specified	Not specified	1. A lower MCP-1 levels were observed in infected women (peripheral blood) compared to uninfected individuals. 2. A higher MCP-1 levels were observed in infected women (placental blood) compared to uninfected individuals. 3. A comparable MCP-1 levels were observed in infected women (cord blood) compared to uninfected individuals.	P. falciparum-infected (10): Peripheral 285 [260-404]; Placental 2491 [1429-3366], Cord 322 [246-1193]: uninfected (20): Peripheral 510 [336-1566]; Placental 1971 [1130-2935], Cord 315 [253-593]	Not specified	Microscopic method	Sandwich enzyme-linked immunosorbent assay (ELISA)	Plasma
7	Chimma et al., 2009	Case-control study	Thai-Burmese border (2007)	2009	Patients with uncomplicated falciparum malaria (76), healthy malaria-exposed individuals (10)	Uncomplicated malaria	86	P. falciparum	Patients with uncomplicated falciparum malaria (76): 27.7±10.1, healthy malaria-exposed individuals (10): 26.2±6.9	Not specified	A significantly higher MCP-1 levels in infected individuals compared to uninfected individuals.	Malaria (76): Group 1 patients: 239.9±3.43; Group 2 patients: 426.60±3.93, Control individuals: 50.12±1.69	1.01±2.93%	Microscopic method	Cytometric bead arrays (CBA) (BD Biosciences, Oxford, UK)	Plasma
8	Cox-Singh et al., 2011	Case-control study	Malaysia (2006-2009)	2011	P. knowlesi (94), P. vivax (20), P. falciparum (22)	Severe malaria/uncomplicated malaria	136	P. knowlesi, P. vivax, P. falciparum	Not specified	Adults	1. Patients with P. knowlesi malaria had significantly lower MCP-1 levels compared with those infected with P. falciparum. 2. There was no difference in MCP-1 between complicated and uncomplicated P. knowlesi patients. 3. MCP-1 decreased in patients with complicated P. falciparum but increased in those with complicated P. knowlesi	P. knowlesi: Uncomplicated (85): 212.07(131.01–333.17), Complicated (9): 291.17(199.12–518.21); P. vivax (20): 378.57(136.51–8400); P. falciparum: Uncomplicated (17): 694.34(298.78–1704.27), Complicated (5): 208.65(79.14–6434.0)	Not specified	Microscopic method/PCR	FluorokineH MAP MultiAnalyte profiling ELISA for LUMINEX Technology (R&D Systems, Inc.) with Bio-Rad Bio-Plex System (Bio-Rad Laboratories Inc.)	Serum (plasma in 4 patients)
9	Cruz et al., 2019	Case-control study	Brazil (2006-2007)	2019	Individuals from the Brazilian Amazon (601): symptomatic P. vivax monoinfected patients (179), asymptomatic P. vivax monoinfection (145), P. vivax-HBV coinfected patients (28), HBV monoinfected subjects (29), healthy controls (165)	Symptomatic malaria/asymptomatic infections	601	P. vivax	Symptomatic P. vivax monoinfected patients (179): 32 (24–47), asymptomatic P. vivax monoinfection (145): 43 (34–51.25), P. vivax-HBV coinfected patients (28): 30.5 (22.5–45.75), HBV monoinfected subjects (29): 38 (22.5–45.75), healthy controls (165): 39 (25–51)	Adults	1. MCP-1 levels were decreased in symptomatic vivax patients comapred to uninfected controls. 2. Patients with malaria-HBV coinfection presented elevated concentrations of MCP-1 compared to those with asymptomatic vivax malaria monoinfection. 3.Coinfected individuals presented elevated levels of MCP-1 compared to symptomatic vivax malaria patients. 4. Coinfected patients presented elevated levels…	Symptomatic P. vivax monoinfected patients (141): 60.3 (18.3–153.8) ng/mL, asymptomatic P. vivax monoinfection (127): 87.81 (17.22–168.5) ng/mL, P. vivax-HBV coinfected patients (28): 188.7 (136.4–325.7) ng/mL, HBV monoinfected subjects (29): 96.81 (46.41–167.1) ng/mL	Symptomatic P. vivax monoinfected patients (179): 6324 (913.5–60623), asymptomatic P. vivax monoinfection (145): 0 (0–32), P. vivax-HBV coinfected patients (28): 753 (444.3–4262)	Microscopic method/PCR	Cytometric Bead Array—CBA (BD Biosciences Pharmingen, San Diego, CA, USA)	Plasma
10	Dalko et al., 2015	Cross-sectional study	India (2008-2011)	2015	Severe malaria (180), mild malaria (57)	Severe malaria/uncomplicated malaria	237	P. falciparum	Severe malaria (180): 29 (22–45), mild malaria (57): 29 (22–39)	Adults (>15 years)	1. No difference in MCP-1 levels between cerebral malaria and mild malaria. 2. A significantly increased in MCP-1 levels in acute renal failure compared to mild malaria.	Not specified	Not specified	Microscopic method/RDT/PCR	Milliplex MAP multiplex assay kit (Millipore, France)	Plasma
11	Daveport et al., 2012	Case-control study	Kenya	2012	Children aged 3-36 months with P. falciparum parasitemia (194): malaria alone (HIV-1[−]/Pf[+], n=148); HIV-1 exposed (HIV-1[exp]/Pf[+], n=30); and co-infected (HIV-1[+]/Pf[+], n=16).	Severe malaria/uncomplicated malaria	194	P. falciparum	Malaria alone (HIV-1[−]/Pf[+], n=148): 10.2 (8.8); HIV-1 exposed (HIV-1[exp]/Pf[+], n=30): 9.2 (7.3); and co-infected (HIV-1[+]/Pf[+], n=16): 12.1 (9.2) months	3-36 months	No difference in MCP-1 levels in co-infected individuals, individuals with malaria alone, and those exposed to HIV-1 and Pf[+].	Malaria alone (HIV-1[−]/Pf[+], n=148): 196.0 (226.6); HIV-1 exposed (HIV-1[exp]/Pf[+], n=30): 211.7 (279.5); and co-infected (HIV-1[+]/Pf[+], n=16): 207.5 (401.4)	Geometric mean; Malaria alone (HIV-1[−]/Pf[+], n=148): 25,619 (59,721); HIV-1 exposed (HIV-1[exp]/Pf[+], n=30): 25,659 (35,865); and co-infected (HIV-1[+]/Pf[+], n=16): 14,405 (25,599)	Microscopic method	Cytokine 25plex Antibody Bead Kit, Human (BioSource™ International)	Plasma
12	Dieye et al., 2016	Cohort study	Sénégal (2012-2014)	2016	Non-cerebral malaria patients (17), cerebral malaria patients (27): (18 survivors, 9 died), control individuals (18)	Severe malaria/uncomplicated malaria	62	P. falciparum	Non-cerebral malaria patients (17): 18 (5-74), cerebral malaria patients (27): 26 (15-80), control individuals (18): 28.5 (23-57)	Adults	1. MCP-1 levels were significantly higher in malaria patients (non-cerebral and/or cerebral malaria) than in control individuals. 2. MCP-1 levels were significantly lower in the survivors compared to cerebral malaria patients who died.	Not specified	Non-cerebral malaria patients (17): 520 (IQR 2552), cerebral malaria patients (27): 1452 (IQR 9981)	Microscopic method	Milliplex MAP kit for human cytokine/ chemokine magnetic bead panel (catalogue # HCYTMAG-60K-PX29; EMD Millipore Corporation, Billerica, MA, USA)	Serum
13	Dobaño et al., 2020	Cohort study	Brazil, Colombia, Guatemala, India, Papua New Guinea (2008-2012)	2020	P.vivax infected (54) and uninfected (247) pregnant women	Not specified	301	P. vivax	Brazil: 23.3±6.0, Colombia: 22.3±5.8, Guatemala: 25.0±7.7, India: 23.5±3.5, Papua New Guinea: 25.5± 5.7	Pregnant women	No difference in MCP-1 levels between malaria patients compared to uninfected controls (at recruitment)	Not specified	Not specified	Microscopic method/PCR	Cytokine Magnetic 30-Plex Panel (Invitrogen, Madrid, Spain)	Plasma
14	Dong et al., 2012	Cohort study	Tanzania (2002-2005)	2012	Pregnant women (882): (254 primigravid, 201 secundigravid, and 427 multigravid)	Not specified	882	P. falciparum	Not specified	≥ 18 years old	1. A significant increased in MCP-1 levels in malaria patients compared to uninfected controls (Primigravid, placental and peripheral blood samples). 2. No difference in MCP-1 levels between malaria patients compared to uninfected controls (Secundigravid, peripheral blood or placental samples). 3. No difference in MCP-1 levels between malaria patients compared to uninfected controls (Multigravid,…	Primigravid: Placenta PM- (180): 295.5 (200.6–414.6), PM+ (44): 386.5 (253.6–640.8); Peripheral PM- (166): 126.8 (96.9–174.6), PM+ (45): 162.6 (117.5–206.4); Secundigravid: Placenta PM- (148): 314.7 (195.0–449.9), PM+ (32): 347.7 (224.9–609.6); Peripheral PM- (136): 127.0 (92.7–165.3), PM+ (32): 125.0 (92.7–155.4); Multigravid: Placenta PM- (357): 382.9 (239.0–602.1), PM+ (21): 380.0 (208.1–715.6…	Not specified	Microscopic method	Multiplex bead-based platform (Bioplex; Bio-Rad, Irvine, CA)	Plasma
15	Farrington et al., 2017	Cohort study	Uganda	2017	Children presenting with malaria: 1–3 year olds (25), 7–9 year olds (23)	Uncomplicated malaria	48	P. falciparum	Not specified	1-9 years	1. MCP-1 levels were elevated during acute infection in younger but not older children. 2. MCP-1 levels were increased in children during an acute malaria episode, regardless of parasite density at time of infection.	Not specified	1–3 year olds (25): 39,720 (24,960-66,800), 7–9 year olds (23): 17,880 (11,080-28,960)	Microscopic method	Luminex technology (Luminex Corporation, Austin, TX, USA).	Plasma
16	Fernandes et al., 2008	Case-control study	Brazil (2001-2003)	2008	Patients with P. vivax (125), P. falciparum (72), or mixed malaria infections (2), healthy asymptomatic individuals (56)	Symptomatic malaria	255	P. falciparum, P. vivax, mixed infections	Patients with malaria (median age of 30 years), healthy asymptomatic individuals (median age of 27 years)	Adults (> 19 years of age) and adolescents/ children (≤19 years of age)	1. A significantly higher MCP-1 was observed in patients with malaria (P. falciparum and/or P. vivax) compared to healthy controls. 2. No diffrence in MCP-1 levels between P. falciparum and P. vivax malaria.	Not specified	Not specified	Microscopic method	Enzyme-linked immunosorbent assay (ELISA) using reagents from R&D Systems (Minneapolis, MN)	Plasma
17	Frimpong et al., 2022	Case-control study	Ghana	2022	Children (76): clinical malaria with no sepsis (33), non-malaria febrile control (20), non-malaria sepsis (23)	Symptomatic malaria	76	P. falciparum	Children (76): clinical malaria with no sepsis (33): 3.5 (2-5.75), non-malaria febrile control (20): 3.0 (1.28-4.0), non-malaria sepsis (23): 2.0 (1.0-4.25)	Children	1. A significantly higher MCP-1 was observed in children with malaria compared to febrile controls. 2. A significantly higher MCP-1 was observed in children with malaria compared to children with sepsis. 3. No difference in MCP-1 between children with sepsis and febrile controls.	Not specified	Children (76): clinical malaria with no sepsis (33): 94494.87	Microscopic method/RDT	Human Cytokine Magnetic 25-Plex Panel (Thermo Fisher Scientific Corporation, United States)	Plasma
18	Han et al., 2010	Case-control study	Burma (2008)	2010	Patients with P. falciparum (74), P. vivax malaria infections (67), healthy controls (48)	Severe malaria/uncomplicated malaria	189	P. falciparum, P. vivax	Not specified	4-56	1. A significantly higher MCP-1 was observed in patients with malaria (P. falciparum and/or P. vivax) compared to healthy controls. 2. A significantly higher MCP-1 was observed in patients with P. vivax compared to P. falciparum.	Not specified	P. falciparum (74): 11,550 (160–1,300,000), P. vivax (67): 7,161 (560–141,840)	Microscopic method	ELISA using reagents from R&D Systems (Minneapolis, MN)	Plasma
19	Herbert et al., 2015	Case-control study	India (2008-2010)	2015	Cerebral malaria (42), cerebral malaria patients with multiple organ dysfunction (41), severe non cerebral malaria (53), multiple organ dysfunction (9), uncomplicated malaria (37), severe sepsis patients (10), viral encephalitis patients (9), healthy subjects (21)	Severe malaria/uncomplicated malaria	222	P. falciparum	Cerebral malaria (42): 28 (15–65), cerebral malaria patients with multiple organ dysfunction (41): 35 (15–70), severe non cerebral malaria (53): 34 (15–65), multiple organ dysfunction (9): 28 (16–55), uncomplicated malaria (37): 28 (15–62), severe sepsis patients (10): 39 (24–70), viral encephalitis patients (9): 35 (13–72), healthy subjects (21): 29 (17–52)	13-72	1. No difference in MCP-1 between malaria and endemic controls. 2. No difference in MCP-1 between severe non-cerebral malaria/multiorgan dysfunction and mild malaria. 3. A significantly higher MCP-1 was observed in cerebral malaria/cerebral malaria with multiorgan dysfunction compared to mild malaria. 4. No difference in MCP-1 between severe non-cerebral malaria and multiorgan dysfunction.	Cerebral malaria+cerebral malaria with multiorgan dysfunction: 578.28 (322.64 ; 1039.06), mild malaria: 281.20 (161.07 ; 629.90)	Not specified	Microscopic method/RDT/PCR	Luminex multianalytic profiling (MILLIPLEX® MAP human cytokine/ chemokine—Premixed 26 Plex)	Plasma
20	Hojo‑Souza et al., 2017	Case-control study	Brazil	2017	P. vivax uncomplicated patients (75), P. vivax-treated group (10), endemic control (10), healthy control (15)	Uncomplicated malaria	110	P. vivax	P. vivax uncomplicated patients (75): 37 (20–80), P. vivax-treated group (10): 42 (21–50), endemic control (10): 38 (21–49), healthy control (15): 27 (19–35)	Adults	1. A significantly higher MCP-1 was observed in malaria compared to non-malarial controls. 2. A significantly higher MCP-1 was observed in malaria compared to healthy controls. 3. A significantly lower MCP-1 was observed in P. vivax-treated group compared to P. vivax uncomplicated patients	Not specified	P. vivax uncomplicated patients (75): ≤500 (34), 501–10,000 (26), 10,001–100,000 (8), without information (7)	Microscopic method/PCR	Cytometric bead assay (CBA) (BD Biosciences, USA)	Plasma
21	Ibitokou et al., 2014	Cohort study	Benin	2014	At inclusion: Infected (61), Submicroscopic (18), Uninfected (52); At delivery: Infected (37), Submicroscopic (20), Uninfected (54)	Not specified	131	P. falciparum	At inclusion: Infected (61): 22.0 (IQR 8.0), Submicroscopic (18): 23.5 (IQR 7.0), Uninfected (52): 25.5 (IQR 8.0); At delivery: Infected (37): 25 (IQR 10), Submicroscopic (20): 25 (IQR 5.5), Uninfected (54): 27 (IQR 9)	Pregnant women	1. No difference in MCP-1 levels between pregnant women with malaria compared to uninfected controls (at inclusion). 2. A significantly higher MCP-1 levels was observed in pregnant women with malaria compared to uninfected controls (at delivery).	At inclusion: Infected (79): 1 (IQR 3.8), uninfected (52): 1 (IQR 2.3); At delivery: Infected (57): 13.1 (IQR 24.3), uninfected (54): 10.4 (IQR 10)	At inclusion: Infected (61): 714.6 (IQR 2,981.4), Submicroscopic (18): 52.0 (IQR 210.7); At delivery: Infected (37): 4,119.8 (24,088.9), Submicroscopic (20): 5.3 (IQR 105.8)	Microscopic method/RDT/PCR	Cytometric bead assay [CBA]; BD Biosciences, San Diego, CA, USA)	Plasma
22	Jain et al., 2008	Case-control study	India (2004-2006)	2008	Cerebral malaria survivors (48), cerebral malaria non-survivors (12), healthy controls (25), mild malaria (48)	Severe malaria/uncomplicated malaria	133	P. falciparum	Cerebral malaria survivors (48): 25 ± 19, cerebral malaria non-survivors (12): 20 ± 16, healthy controls (25): 22 ± 14, mild malaria (48): 19 ± 14	Children (< 18 yr) and adults (≥ 18 yr)	No difference in MCP-1 between cerebral malaria (survivors or non-survivors), mild malaria, healthy controls.	Not specified	Cerebral malaria survivors (48): 4166 ± 650.9, cerebral malaria non-survivors (12): 1336 ± 386.2, mild malaria (48): 1594 ± 426.6	Microscopic method	A multiplex bead-based cytokine immunoassay (MMA) coupled with the Luminex™ system (Austin, TX) and human-specific bead sets (BioRad, San Diego, CA)	Plasma
23	John et al., 2008	Cohort study	Uganda	2008	Cerebral malaria (77), uncomplicated malaria (70), community controls (62)	Severe malaria/uncomplicated malaria	209	P. falciparum	Not specified	4–12 years	1. No difference in MCP-1 between cerebral malaria and uncomplicated malaria. 2. A significantly higher MCP-1 was observed in cerebral malaria compared to community controls. 3. A significantly higher MCP-1 was observed in cerebral malaria who died compared to those who survived.	Cerebral malaria (77): 216 (0 –14,253), uncomplicated malaria (70): 181 (31 – 13,866), community controls (62): 62 (15 – 260), cerebral malaria who survived (73): 216 (0 –3,597), cerebral malaria who died (4): 1,275 (214 – 14,253)	Not specified	Microscopic method	Human cytokine-specific bead sets (R&D Systems, Minneapolis, MN).	Serum
24	Lopera-Mesa et al., 2012	Cohort study	Mali (2008)	2012	Uncomplicated malaria (473), non-cerebral severe malaria (24), cerebral malaria (9)	Severe malaria/uncomplicated malaria	506	P. falciparum	Uncomplicated malaria (473): 5 (3–9), non-cerebral severe malaria (24): 6 (3–8), cerebral malaria (9): 1 (0.875–2)	6 months–17 years	A significantly higher MCP-1 was observed in severe malaria (cerebral and non-cerebral severe malaria) compared to uncomplicated malaria.	Uncomplicated malaria (472): 338 (139–969), non-cerebral severe malaria (24): 4784 (1488–9854), cerebral malaria (9): 1067 (497–5917)	Uncomplicated malaria (473): 8600 (787.5–26150), non-cerebral severe malaria (24): 22888 (6975–46012), cerebral malaria (9): 34350 (10300–138150)	Microscopic method	Polystyrene bead-based multiplex assay kits (Invitrogen Corp., Carlsbad, CA)	Plasma
25	MacMullin et al., 2012	Cross-sectional study	Canada (2007-2011)	2012	Travellers returning to Toronto, Canada (186)	Severe malaria/uncomplicated malaria	186	P. falciparum/P. vivax/P. ovale/P. malariae	Not specified	0-55+	1. A significantly higher MCP-1 was observed in P. vivax compared to P. falciparum malaria. 2. No difference in MCP-1 levels between P. falciparum and P. ovale malaria. 3. No difference in MCP-1 levels between P. vivax and P. ovale malaria.	P. falciparum (86): 63.78 ± 11.44, P. vivax (38): 392.5 ± 95.45	Not specified	Microscopic method/RDT/PCR	Procarta Cytokine Assay Kit (Affymetrix, Santa Clara, CA, USA)	Plasma
26	Mendonça et al., 2013	Case-control study	Brazil (2006-2007)	2013	Asymptomatic malaria (148), symptomatic malaria (187), severe non-lethal malaria (13), six severe lethal malaria (6), non-infected controls (176)	Severe malaria/symptomatic malaria/asymptomatic infections	530	P. vivax	Asymptomatic malaria (148): 40 (32-49), symptomatic malaria (187): 33 (27-42), severe non-lethal malaria (13): 22 (16-30), severe lethal malaria (6): 27 (13-44), non-infected controls (176): 32 (24-45)	5 to 70 years	No difference in MCP-1 between asymptomatic malaria, symptomatic malaria, severe non-lethal malaria, severe lethal malaria, and non-infected controls	Asymptomatic malaria (148): 85.2 (18-161.6), symptomatic malaria (187): 65.8 (23.0-145.6), severe non-lethal malaria (13): 64.7 (43-127), severe lethal malaria (6): 87.9 (34.7-139), non-infected controls (176): 86.0 (21-176)	Not specified	Microscopic method/PCR	Cytometric bead array (CBA) (BD Biosciences Pharmingen, San Diego, CA, USA)	Plasma
27	Obeng‑Aboagye et al., 2023	Case-control study	Ghana	2023	Children (57); severe malaria (27), uncomplicated malaria (10), non-malaria related fever (20)	Severe malaria/uncomplicated malaria	57	P. falciparum	Severe malaria (27): 1.5±2.1, uncomplicated malaria (10): 4.6 ±3.1, non-malaria related fever (20): 3.7±3.5	Children	1. No difference in MCP-1 between severe malaria and uncomplicated malaria. 2. A significantly higher MCP-1 was observed in severe malaria compared to non-malarial controls	Not specified	Severe malaria (27): 54,683 (29,706–162,776), uncomplicated malaria (10): 36,228 (15,671–116,416)	Microscopic method	A Human Cytokine Magnetic 25-Plex Panel (Thermo Fisher Scientific Corporation, United States of America)	Plasma
28	Ong’echa et al., 2011	Case-control study	Kenya	2011	Uncomplicated malaria (31), non-SMA (37), SMA (80)	Severe malaria/uncomplicated malaria	148	P. falciparum	Uncomplicated malaria (31): 12.0 months (IQR 8), non-SMA (37): 9.0 (IQR 9), SMA (80): 8.0 (IQR 8)	Children (3 to 30 months)	No difference in MCP-1 between severe malarial anemia, non-severe malarial anemia, and uncomplicated malaria	Uncomplicated malaria (31): 235.1 (IQR 235.9), non-SMA (37): 226.2 (IQR 235.8), SMA (80): 192.8 (IQR 199.1)	Uncomplicated malaria (31): 48,354 (IQR 87,430), non-SMA (37): 22,615 (IQR 49,929), SMA (80): 26,166 (IQR 60,703)	Microscopic method	Human cytokine 25-plex antibody bead kit (BioSource International)	Plasma
29	Pappa et al., 2015	Cohort study	Malawi (2009-2013)	2015	Children with retinopathy positive cerebral malaria (53)	Severe malaria	53	P. falciparum	52 (31.5–73) months	6 months and 12 years	Statistically significant correlations were observed between brain volume and MCP-1	Not specified	69,480 (21,960-338,790)	Not specified	Luminex using the Human Cytokine Panel according to manufacturer’s instructions (Millipore)	Plasma
30	Rodrigues-da-Silva et al., 2014	Cohort study	Brazil	2014	P. falciparum (24), P. vivax (47), healthy controls (12)	Uncomplicated malaria	83	P. falciparum/P. vivax	P. falciparum (24): 28.5 (23-41), P. vivax (47): 28 (22-38)	22-41	No difference in MCP-1 between patients with malaria (P. falciparum and/or P. vivax) and healthy controls	Not specified	P. falciparum (24): 1,328 (793-12,623), P. vivax (47): 2,293 (874-17,933)	Microscopic method	Multiplex microsphere cytokine immunoassay (Luminex Corporation, Austin, TX, USA).	Plasma
31	Royo et al., 2023	Cohort study	Benin (2018)	2023	Children presenting with cerebral malaria (70) : survivors (50), died (20)	Severe malaria	70	P. falciparum	45.0 ± 12.1 months	2 and 6 years	No difference in MCP-1 between cerebral malaria patients who survived and those who died	Not specified	74,800 (12,425–421,278)	Microscopic method/PCR	The Human Premixed Multi-Analyte Kit (LXSAHM-17, R&D Systems, Lille, France)	Plasma
32	Suguitan et al., 2003	Cohort study	Cameroon (1996-2000)	2003	Pregnant women: Malaria positive (89), Malaria negative (83)	Not specified	172	P. falciparum	Malaria positive (89): 24.0±4.9, Malaria negative (83): 25.4±6.2	Pregnant women	No diffrence in MCP-1 levels between infected individuals compared to uninfected individuals.	Placental plasma samples: Malaria positive (107): 21.8 (0–102.1), Malaria negative (132): 18.9 (0–55.3)	Placenta: 0.076±0.154, Peripheral: 0.005±0.011	Microscopic method	ELISA (DuoSet ELISA Development System; R&D Systems)	Plasma
33	Tovar Acero et al., 2022	Cohort study	Colombia (2017-2019)	2022	Severe malaria (50), non-severe malaria (56), healthy controls (50)	Severe malaria/uncomplicated malaria	156	P. vivax	Not specified	3 and 71 years	1. A significantly higher MCP-1 was observed in severe malaria compared to non-severe malaria. 2. A significantly higher MCP-1 was observed in severe malaria compared to healthy controls. 3. No diffrence in MCP-1 levels between non-severe malaria and healthy controls	Not specified	Not specified	Microscopic method/PCR	Human Essential Immune Response Panel kit (13-plex) (Catalogue. No. 740930)	Plasma
