# Supplementary material for: A systematic review and meta-analysis of blood level of MCP-1/CCL-2 in severe and uncomplicated malaria
Source: Sci Rep. 2024 Nov 20;14:28738. doi: 10.1038/s41598-024-80201-y (PMC11579328; doi:10.1038/s41598-024-80201-y)
Supplement: Supplementary file 3 — Supplementary Material 3 [file 41598_2024_80201_MOESM3_ESM.xls]

## Sheet: All studies
Table S3. Methodological quality of the include studies
JBI critical appraisal checklist for analytical cross sectional studies
No.	Study	1. Were the criteria for inclusion in the sample clearly defined?	2. Were the study subjects and the setting described in detail?	3. Was the exposure measured in a valid and reliable way?	4. Were objective, standard criteria used for measurement of the condition?	5. Were confounding factors identified?	6. Were strategies to deal with confounding factors stated?	7. Were the outcomes measured in a valid and reliable way?	8. Was appropriate statistical analysis used?	Overall appraisal:
1	Abrams et al., 2003	Yes	Yes	Yes	Yes	Yes	Yes	Yes	Yes	Included
3	Berg et al., 2014	Yes	Yes	Yes	Yes	Yes	Yes	Yes	Yes	Included
4	Boström et al., 2012 (a)	Yes	Yes	Yes	Yes	Yes	Yes	Yes	Yes	Included
10	Dalko et al., 2015	Yes	Yes	Yes	Yes	Unclear	No	Yes	Yes	Included
25	MacMullin et al., 2012	Yes	Yes	Yes	Yes	Unclear	No	Yes	Yes	Included
JBI critical appraisal checklist for case control studies
	Study	1. Were the groups comparable other than the presence of disease in cases or the absence of disease in controls?	2. Were cases and controls matched appropriately?	3. Were the same criteria used for identification of cases and controls?	4. Was exposure measured in a standard, valid and reliable way?	5. Was exposure measured in the same way for cases and controls?	6. Were confounding factors identified?	7. Were strategies to deal with confounding factors stated?	8. Were outcomes assessed in a standard, valid and reliable way for cases and controls?	9. Was the exposure period of interest long enough to be meaningful?	10. Was appropriate statistical analysis used?	Overall appraisal:
2	Armah et al., 2007	Yes	Yes	Yes	Yes	Yes	Yes	Yes	Yes	Yes	Yes	Included
6	Bouyou-Akotet et al., 2004	Yes	Yes	Yes	Yes	Yes	Unclear	No	Yes	Yes	Yes	Included
7	Chimma et al., 2009	Yes	Yes	Yes	Yes	Yes	Unclear	No	Yes	Yes	Yes	Included
8	Cox-Singh et al., 2021	Yes	Yes	Yes	Yes	Yes	Unclear	No	Yes	Yes	Yes	Included
9	Cruz et al., 2019	Unclear	Yes	Yes	Yes	Yes	Unclear	No	Yes	Yes	Yes	Included
11	Daveport et al., 2012	Yes	Yes	Yes	Unclear	Yes	Unclear	Yes	Yes	Yes	Yes	Included
16	Fernandes et al., 2008	Yes	Yes	Yes	Yes	Yes	Unclear	No	Yes	Yes	Yes	Included
17	Frimpong et al., 2022	Yes	Yes	Yes	Yes	Yes	Unclear	No	Yes	Yes	Yes	Included
18	Han et al., 2010	Yes	Yes	Yes	Yes	Yes	Yes	Yes	Yes	Yes	Yes	Included
19	Herbert et al., 2015	Yes	Yes	Yes	Yes	Yes	Yes	Yes	Yes	Yes	Yes	Included
20	Hojo‑Souza et al., 2017	Yes	Yes	Yes	Yes	Yes	Unclear	No	Yes	Yes	Yes	Included
22	Jain et al., 2008	Yes	Yes	Yes	Yes	Yes	Yes	Yes	Yes	Yes	Yes	Included
26	Mendonça et al., 2013	Yes	Yes	Yes	Yes	Yes	Unclear	No	Yes	Yes	Yes	Included
27	Obeng‑Aboagye et al., 2023	Yes	Yes	Yes	Yes	Yes	Unclear	No	Yes	Yes	Yes	Included
28	Ong’echa et al., 2011	Yes	Yes	Yes	Yes	Yes	Yes	Yes	Yes	Yes	Yes	Included
JBI critical appraisal checklist for cohort study
No.	Study	1. Were the two groups similar and recruited from the same population?	2. Were the exposures measured similarly to assign people to both exposed and unexposed groups?	3. Was the exposure measured in a valid and reliable way?	4. Were confounding factors identified?	5. Were strategies to deal with confounding factors stated?	6. Were the groups/participants free of the outcome at the start of the study (or at the moment of exposure)?	7. Were the outcomes measured in a valid and reliable way?	8. Was the follow up time reported and sufficient to be long enough for outcomes to occur?	9. Was follow up complete, and if not, were the reasons to loss to follow up described and explored?	10. Were strategies to address incomplete follow up utilized?	11. Was appropriate statistical analysis used?	Overall appraisal:
5	Boström et al., 2012 (b)	Yes	Yes	Yes	Yes	Yes	Yes	Yes	No	Unclear	No	Yes	Included
12	Dieye et al., 2016	Yes	Yes	Yes	Yes	Yes	Unclear	Unclear	Yes	Unclear	Unclear	Unclear	Included
13	Dobaño et al., 2020	Yes	Yes	Yes	Yes	Yes	Yes	Yes	Yes	No	Yes	Yes	Included
14	Dong et al., 2012	Yes	Yes	Yes	Yes	Yes	Yes	Yes	No	Unclear	Unclear	Yes	Included
15	Farrington et al., 2017	Yes	Yes	Yes	Yes	Yes	Yes	Yes	No	Unclear	Unclear	Yes	Included
21	Ibitokou et al., 2014	Yes	Yes	Yes	Yes	Yes	Yes	Yes	Yes	No	No	Yes	Included
23	John et al., 2008	Yes	Yes	Yes	Yes	Yes	Yes	Yes	No	Unclear	Unclear	Yes	Included
24	Lopera-Mesa et al., 2012	Yes	Yes	Yes	Yes	Yes	Yes	Yes	No	Unclear	No	Yes	Included
29	Pappa et al., 2015	Yes	Yes	Yes	Unclear	No	Yes	Yes	No	Unclear	Unclear	Yes	Included
30	Rodrigues-da-Silva et al., 2014	Yes	Yes	Yes	Unclear	No	Yes	Yes	Yes	Yes	No	Yes	Included
31	Royo et al., 2023	Yes	Yes	Yes	Yes	Yes	Yes	Yes	Yes	Yes	No	Yes	Included
32	Suguitan et al., 2003	Yes	Yes	Yes	Yes	No	Yes	Yes	Yes	Yes	No	Yes	Included
33	Tovar Acero et al., 2022	Yes	Yes	Yes	Yes	Yes	Yes	Yes	No	Unclear	Unclear	Yes	Included
